# Supplementary material for: Modelling multi-rotor UAVs swarm deployment using virtual pheromones
Source: PLoS One. 2018 Jan 25;13(1):e0190692. doi: 10.1371/journal.pone.0190692 (PMC5784900; doi:10.1371/journal.pone.0190692)
Supplement: S1 File — Maps used in the simulation. Black pixels are not navigable. One pixel represent 1 meter in simulation. (ZIP) [file pone.0190692.s001.zip]

Archive with 24 entries (21 files):
- maps/
- maps/S6_Fig.png
- __MACOSX/
- __MACOSX/maps/
- __MACOSX/maps/._S6_Fig.png
- maps/S7_Fig.png
- __MACOSX/maps/._S7_Fig.png
- maps/S5_Fig.png
- __MACOSX/maps/._S5_Fig.png
- maps/S4_Fig.png
- __MACOSX/maps/._S4_Fig.png
- maps/S1_Fig.png
- __MACOSX/maps/._S1_Fig.png
- maps/S8_Fig.png
- __MACOSX/maps/._S8_Fig.png
- maps/S9_Fig.png
- __MACOSX/maps/._S9_Fig.png
- maps/S10_Fig.png
- __MACOSX/maps/._S10_Fig.png
- maps/S2_Fig.png
- __MACOSX/maps/._S2_Fig.png
- maps/S3_Fig.png
- __MACOSX/maps/._S3_Fig.png
- __MACOSX/._maps
