# Supplementary material for: Modelling multi-rotor UAVs swarm deployment using virtual pheromones
Source: PLoS One. 2018 Jan 25;13(1):e0190692. doi: 10.1371/journal.pone.0190692 (PMC5784900; doi:10.1371/journal.pone.0190692)
Supplement: S2 File — Original graphs that contains the simulation an model data. (ZIP) [file pone.0190692.s002.zip]

Archive with 8 entries (5 files):
- graphs/
- graphs/S2_File.pdf
- __MACOSX/
- __MACOSX/graphs/
- __MACOSX/graphs/._S2_File.pdf
- graphs/S1_File.pdf
- __MACOSX/graphs/._S1_File.pdf
- __MACOSX/._graphs
